# Supplementary material for: Alternate gene expression profiling of monoterpenes in Hymenocrater longiflorus as a novel pharmaceutical plant under water deficit
Source: Sci Rep. 2022 Mar 8;12:4084. doi: 10.1038/s41598-022-08062-x (PMC8904481; doi:10.1038/s41598-022-08062-x)
Supplement: Supplementary file 1 — Supplementary Information 1. [file 41598_2022_8062_MOESM1_ESM.txt]

	# In order toproperly installing this package, users should start with installing following packages:
#install.packages(devtools)
#install.packages(roxygen2)
#install.packages(Rcpp)

	# After installing those thrre package above, users should load them according to the following code:

require(devtools)
require(roxygen2)
require(Rcpp)


	# next, run the follwing code and give the software the exact direction of the package
	#in your computer drive, and then, wait till install is ended.

dr <- paste(choose.dir(), "\\RExpression_1.0.1.zip", sep="")
install.packages(dr, repos = NULL, type = "win.binary")


	# After installing the package, users can load this package by running the following code:
library(RExpression)

	# the follwing function will give the results, in this function the number are follwo:
	#trt: column number of treatment variable, trt.gn: column number of Ct of the favorit gene,
	#ref.gn: column number of the references gene; and graph.num: is the number of the graph
	# that users want to extract which the number goes from 1 to 11. Each graph is different from others.

rexp(trt=1, trt.gn=3, ref.gn=2, graph.num=2)
rexp(1, 3, 2, 5)
rexp(1, 3, 2, 11)


	# trt: number of the Column of treatment in the dataset
	# trt.gn: number of the Column of Ct of favorit gene in the dataset
	# ref.gn: the number of the Column of Ct of housekeeping gene in the dataset
	# graph.num: can go from 1 to 11 indicating the graph type that user wants
