# Supplementary material for: Alternate gene expression profiling of monoterpenes in Hymenocrater longiflorus as a novel pharmaceutical plant under water deficit
Source: Sci Rep. 2022 Mar 8;12:4084. doi: 10.1038/s41598-022-08062-x (PMC8904481; doi:10.1038/s41598-022-08062-x)
Supplement: Supplementary file 2 — Supplementary Information 2. [file 41598_2022_8062_MOESM2_ESM.xlsx]

## Sheet: Ct
a	b	ab	r	TPS27	L3H	TPS2	TPS1	OMT	GDH1	EF1	Actin
0	0	0	1	19.2978	22.0319	20.3989	19.7659	24.2978	20.6659	22.5319	26.0287
0	0	0	2	22.143	23.9287	21.8215	20.7143	27.143	21.6143	25.5937	26.5088
0	0	0	3	23.8905	25.0937	22.6952	21.2968	28.8905	22.1968	22.1529	26.7319
10	0	1	1	19.4677	21.6451	20.7338	18.8226	24.4677	19.7226	24.7656	22.5632
10	0	1	2	21.3228	22.8819	21.6614	19.4409	26.3228	20.3409	23.4734	29.3491
10	0	1	3	18.5275	21.0184	20.2638	18.5092	23.5275	19.4092	21.8152	26.5929
20	0	2	1	27.1484	28.7656	22.5742	19.3828	24.1484	21.6828	20.3053	23.4837
20	0	2	2	21.4448	24.9632	19.7224	17.4816	18.4448	19.7816	25.7553	26.7793
20	0	2	3	25.2101	27.4734	21.6051	18.7367	22.2101	21.0367	19.767	24.4123
0	5	4	1	22.8631	24.9088	24.3816	21.4544	27.8631	21.2544	25.9771	23.6534
0	5	4	2	18.7294	22.1529	22.3147	20.0765	24.2294	19.8765	26.4239	26.7317
0	5	4	3	23.1978	25.1319	24.5489	21.5659	28.6978	21.3659	23.7816	25.3571
10	5	5	1	22.4798	24.1532	24.4399	20.3266	27.9798	20.1266	22.3321	26.2993
10	5	5	2	16.4828	20.1552	21.4414	18.3276	21.9828	18.1276	23.8804	27.8147
10	5	5	3	18.5281	21.5187	22.464	19.0094	24.0281	18.8094	23.7993	25.216
20	5	6	1	31.6237	32.2491	27.0118	21.3746	29.1237	22.5746	26.0575	24.2023
20	5	6	2	22.7229	26.3152	22.5614	18.4076	20.2229	19.6076	25.3979	25.7884
20	5	6	3	27.4893	29.4929	24.9447	19.9964	24.9893	21.1964	23.8081	26.4964
0	10	7	1	23.4656	24.4771	25.6828	20.4885	30.3656	19.2885	24.6314	26.4426
0	10	7	2	17.58	20.5534	22.74	18.5267	24.48	17.3267	22.8989	25.2451
0	10	7	3	24.1358	24.9239	26.0179	20.7119	31.0358	19.5119	24.8819	24.6184
10	10	8	1	17.0148	19.6765	22.7074	17.3383	23.9148	16.1383	24.9572	27.1373
10	10	8	2	17.7569	20.1713	23.0785	17.5856	24.6569	16.3856	23.3882	28.0033
10	10	8	3	18.7474	20.8316	23.5737	17.9158	25.6474	16.7158	20.628	24.1224
20	10	9	1	22.4982	25.3321	23.4491	17.1661	21.3982	17.3661	22.7297	27.2664
20	10	9	2	26.049	27.6993	25.2245	18.3497	24.949	18.5497	26.1463	25.3301
20	10	9	3	24.8205	26.8804	24.6103	17.9402	23.7205	18.1402	24.355	25.2879
0	15	10	1	20.4976	23.4317	24.8488	19.8659	29.5976	19.5159	25.6532	23.2552
0	15	10	2	18.4724	22.0816	23.8362	19.1908	27.5724	18.8408	23.0187	24.2765
0	15	10	3	18.4357	22.0571	23.8178	19.3786	27.5357	19.0286	23.1713	25.4316
10	15	11	1	13.0938	17.9959	21.3969	15.5979	22.1938	15.2479	21.3068	25.8449
10	15	11	2	15.8968	19.8645	22.7984	16.5323	24.9968	16.1823	25.3264	27.7828
10	15	11	3	18.4813	21.5876	24.0907	17.3938	27.5813	17.0438	24.3552	24.1109
20	15	12	1	26.6221	29.0147	26.161	18.1074	27.7221	19.1574	26.6128	25.2625
20	15	12	2	22.999	26.5993	24.3495	16.8997	24.099	17.9497	22.0229	24.1913
20	15	12	3	22.724	26.416	24.212	16.808	23.824	17.858	21.2445	23.8214
0	20	13	1	22.4471	23.8314	23.9736	20.8157	26.7471	20.9157	21.1959	24.6645
0	20	13	2	22.7639	24.0426	24.1319	20.9213	27.0639	21.0213	24.7876	23.1416
0	20	13	3	19.8483	22.0989	22.6741	19.9494	24.1483	20.0494	20.5108	27.6256
10	20	14	1	16.3124	19.2416	21.1562	17.7708	20.6124	17.8708	24.2862	24.0635
10	20	14	2	14.7662	18.2108	20.3831	17.2554	19.0662	17.3554	21.5413	27.3309
10	20	14	3	23.0383	23.7256	24.5192	20.0128	27.3383	20.1128	21.579	22.2819
20	20	15	1	27.4358	28.6572	24.7179	19.4786	23.7358	20.9786	26.063	27.5946
20	20	15	2	28.306	29.2373	25.153	19.7687	24.606	21.2687	25.4655	24.3764
20	20	15	3	25.0822	27.0882	23.5411	18.6941	21.3822	20.1941	23.642	28.1665
