# Supplementary material for: Alternate gene expression profiling of monoterpenes in Hymenocrater longiflorus as a novel pharmaceutical plant under water deficit
Source: Sci Rep. 2022 Mar 8;12:4084. doi: 10.1038/s41598-022-08062-x (PMC8904481; doi:10.1038/s41598-022-08062-x)
Supplement: Supplementary file 4 — Supplementary Information 4. [file 41598_2022_8062_MOESM4_ESM.zip]

Archive with 26 entries (21 files):
- RExpression/
- RExpression/DESCRIPTION
- RExpression/help/
- RExpression/help/aliases.rds
- RExpression/help/AnIndex
- RExpression/help/paths.rds
- RExpression/help/RExpression.rdb
- RExpression/help/RExpression.rdx
- RExpression/html/
- RExpression/html/00Index.html
- RExpression/html/hello.html
- RExpression/html/R.css
- RExpression/INDEX
- RExpression/MD5
- RExpression/Meta/
- RExpression/Meta/features.rds
- RExpression/Meta/hsearch.rds
- RExpression/Meta/links.rds
- RExpression/Meta/nsInfo.rds
- RExpression/Meta/package.rds
- RExpression/Meta/Rd.rds
- RExpression/NAMESPACE
- RExpression/R/
- RExpression/R/RExpression
- RExpression/R/RExpression.rdb
- RExpression/R/RExpression.rdx
