# Supplementary material for: Alternate gene expression profiling of monoterpenes in Hymenocrater longiflorus as a novel pharmaceutical plant under water deficit
Source: Sci Rep. 2022 Mar 8;12:4084. doi: 10.1038/s41598-022-08062-x (PMC8904481; doi:10.1038/s41598-022-08062-x)
Supplement: Supplementary file 4 — Supplementary Information 4. [file 41598_2022_8062_MOESM4_ESM.zip › RExpression/DESCRIPTION]

Package: RExpression
Type: Package
Title: Calculating the relative expression in RT-PCR
Version: 1.0.1
Author: Dr. Armin Saed-Moucheshi
Maintainer: The package maintainer <saedmoocheshi@gmail.com>
Description: The package hase one function: rexp() that takes four input such as "rexp(1, 2, 3, 10)" or "rexp(trt=1, trt.gn=3, ref.gn=2, graph.num=2)", in which the first inpit number is the colnumber of treatment, second number is the colnumber of favorit gene Ct, the third number is the colnumber of reference gene, and the fourth number is the number of the graph that user wants to draw and goes from 1 to 11.
License: NULL
Encoding: UTF-8
LazyData: true
Built: R 4.0.5; ; 2021-05-19 00:21:59 UTC; windows
