# Supplementary material for: Alternate gene expression profiling of monoterpenes in Hymenocrater longiflorus as a novel pharmaceutical plant under water deficit
Source: Sci Rep. 2022 Mar 8;12:4084. doi: 10.1038/s41598-022-08062-x (PMC8904481; doi:10.1038/s41598-022-08062-x)
Supplement: Supplementary file 4 — Supplementary Information 4. [file 41598_2022_8062_MOESM4_ESM.zip › RExpression/MD5]

76c9043f085e3d296eae6e65dba785bd *DESCRIPTION
7f569033299e5686816ca72b7383bb94 *INDEX
36dfa943bd28985d552f8776727da0f7 *Meta/Rd.rds
4d1492de7968466564e971368d24d147 *Meta/features.rds
fe0850b24381685f6b512ee11b167ec7 *Meta/hsearch.rds
619b9aabb7a93164f84c3cb15b1bd0e5 *Meta/links.rds
18c1e17a9de54b23fc520363f77299ff *Meta/nsInfo.rds
0150afaa8f491a2dbb7cee9f724844f2 *Meta/package.rds
df390c53434517b304ac5db487184641 *NAMESPACE
d6c68f1fe41ced6e98a766a3757313da *R/RExpression
a1c339de7f758cc02ceed03829cf547c *R/RExpression.rdb
5861291a3e80a50cf913da902fd43661 *R/RExpression.rdx
a6b4c95790c0f7f5eaddd1539acae8e8 *help/AnIndex
505d52e844a808790345f0bfab65714d *help/RExpression.rdb
2563f47d7d939234f60c3abe6adb2adc *help/RExpression.rdx
650a090549b92be1da0c274e0d183cbb *help/aliases.rds
8ada903e532b607b6df246b5e12b0939 *help/paths.rds
f67bc9bfe08729c9af2a8371dab3a403 *html/00Index.html
b6763e6916890c631fdc3f2643803b1a *html/R.css
53646ad17e87ceebd9d18ac97d82f20e *html/hello.html
